# Supplementary material for: Influence of SARS-CoV-2 Status and Aging on the Nasal and Fecal Immunological Profiles of Elderly Individuals Living in Nursing Homes
Source: Viruses. 2023 Jun 20;15(6):1404. doi: 10.3390/v15061404 (PMC10305045; doi:10.3390/v15061404)
Supplement: Supplementary file 1 [file viruses-15-01404-s001.zip › Table S1.xlsx]

## Sheet: ELD1
Table S1. Main characteristics of the ELD1 subjects and raw mmunological data from the fecal (F) and nasal (NW) samples obtained from the subjects of such group (nd: not detected).
SUBJECT	FECES (F)/NASAL WASH (NW)	Gender	Age (Years)	BMI	IL6 (ng/L)	IL10 (ng/L)	TNF-alfa (ng/L)	APRIL/TNFSF13 (ng/L)	BAFF/TNFSF13B (ng/L)	sCD30/TNFRSF8 (ng/L)	sCD163 (ng/L)	Chitinase 3-like 1 (ng/L)	gp130/sIL-6Rb (ng/L)	IFN-a2 (ng/L)	IFN-b (ng/L)	IFN-g (ng/L)	IL-2 (ng/L)	sIL-6Ra (ng/L)	IL-8 (µg/L)	IL-10 (ng/L)	IL-11 (ng/L)	IL-12p40 (ng/L)	IL-12 (p70)	IL-19 (µg/L)	IL-20 (ng/L)	IL-22 (ng/L)	IL-26 (ng/L)	IL-27 (ng/L)	IL-28A/IFN-l2 (ng/L)	IL-29/IFN-l1 (ng/L)	IL-32 (ng/L)	IL-34(ng/L)	IL-35 (µg/L)	LIGHT/TNFSF14 (ng/L)	MMP-1 (ng/L)	MMP-2 (ng/L)	MMP-3 (ng/L)	Osteocalcin (ng/L)	Osteopontin (µg/L)	Pentraxin-3 (ng/L)	sTNF-R1 (ng/L)	sTNF-R2 (ng/L)	TSLP (ng/L)	TWEAK/TNFSF12 (ng/L)
1	NW	M	94	23.3	0.99	3.1	1.11	10217.14	1700.72	nd	64.43	1418.09	152.03	22.34	2.05	nd	nd	23.9	2.98	Nd	nd	nd	0.12	9.95	nd	nd	nd	nd	nd	nd	9.59	nd	nd	0.22	nd	nd	nd	nd	98.74	nd	40.9	8.02	nd	4.09
1	F	M	94	23.3	NA	NA	NA	2043.24	745.17	nd	129.34	227.87	74.11	nd	2.15	1.28	nd	10.03	0.75	Nd	nd	0.28	0.11	nd	nd	0.55	0.73	nd	nd	nd	10.45	41.87	14.17	0.91	nd	nd	nd	nd	135.44	nd	56.27	31.17	0.94	1.68
2	NW	M	86	28.3	1.16	5.24	1.29	2502.46	2348.54	nd	nd	nd	131.21	nd	nd	nd	nd	nd	2.43	Nd	nd	nd	nd	0.94	nd	nd	nd	nd	nd	nd	8.67	nd	nd	1.23	19.24	21.37	31.04	nd	85.96	nd	60.71	11.32	nd	3.41
2	F	M	86	28.3	NA	NA	NA	1669.64	1345.6	nd	nd	nd	76.42	nd	nd	nd	nd	nd	nd	Nd	nd	nd	0.12	nd	nd	nd	0.31	nd	nd	nd	8.4	31.29	10.05	nd	nd	nd	nd	nd	112.77	nd	30.03	27.72	0.73	1.83
3	NW	F	86	25	0.75	2.97	1	12862.93	1408.2	nd	68.37	1488.56	207.99	nd	2.96	nd	nd	5.27	2.48	Nd	nd	nd	0.12	nd	nd	nd	nd	nd	nd	nd	9.7	20.33	2.27	nd	nd	nd	nd	nd	119.32	nd	127.17	11.8	0.39	0.52
3	F	F	86	25	NA	NA	NA	754.83	3056.66	nd	32.81	562.03	96.71	nd	nd	nd	nd	nd	nd	Nd	nd	nd	nd	nd	nd	nd	nd	nd	nd	nd	6.5	9.37	4.53	nd	nd	15.36	nd	nd	88.98	0.13	32.14	6.14	0.48	4.51
4	NW	M	81	20.3	1.52	15.88	2.48	9472.77	4201.12	nd	nd	nd	178.75	nd	1.55	nd	nd	nd	1.29	Nd	nd	nd	nd	4.53	nd	nd	nd	nd	nd	nd	7.84	nd	nd	0.98	18.14	54.32	nd	nd	112.43	nd	nd	7.81	0.52	nd
4	F	M	81	20.3	NA	NA	NA	nd	606.72	nd	50.27	211.67	97.54	nd	4.43	nd	nd	nd	nd	Nd	0.49	nd	nd	nd	nd	0.55	nd	nd	nd	nd	5.61	nd	8.59	nd	nd	22.54	nd	nd	98.07	nd	60.17	24.87	0.73	2.3
5	NW	M	94	20.9	1.32	19.21	1.82	9460.51	3401.79	nd	nd	2678.45	78.62	17.76	nd	nd	nd	nd	3.45	Nd	nd	2.21	0.11	nd	nd	nd	nd	nd	nd	nd	3.67	nd	nd	1.22	17.05	57.28	39.71	nd	99.23	nd	14.32	7.11	2.34	nd
5	F	M	94	20.9	NA	NA	NA	636.38	544.6	nd	47.05	276.16	71.37	nd	nd	nd	nd	nd	nd	Nd	0.41	0.91	0.61	2.3	nd	1.62	0.21	0.55	nd	nd	7.03	33.67	6.99	0.41	26.85	36.48	nd	nd	88.25	0.48	36.33	16.03	1.89	2.69
6	NW	F	74	25.6	0.83	2.36	1.27	5673.51	1978.03	nd	nd	650.12	142.76	nd	nd	nd	nd	nd	1.33	Nd	nd	nd	0.16	nd	nd	nd	nd	nd	nd	nd	7.24	18.18	0.67	nd	nd	nd	nd	nd	95.34	nd	19.4	1.87	1.01	nd
6	F	F	74	25.6	NA	NA	NA	nd	1232.65	4.76	10.61	244.72	55.5	nd	2.15	5.81	nd	nd	6.52	Nd	nd	7.41	0.19	1.16	nd	2.08	0.67	3.76	3.93	nd	13.91	81.36	10.2	2.59	98.16	56.77	32.04	nd	122.78	2.17	3.63	23.07	0.94	3.67
7	NW	M	89	28.9	1.21	3.34	1.43	11628.08	2459.01	nd	nd	1028.25	122.3	nd	nd	nd	nd	nd	2.51	Nd	nd	nd	nd	0.64	nd	nd	nd	nd	nd	nd	2.19	29.07	nd	nd	nd	nd	nd	nd	49.18	nd	9.84	7.31	0.64	0.27
7	F	M	89	28.9	NA	NA	NA	nd	1565.89	nd	nd	570.77	143.99	nd	nd	nd	nd	nd	nd	Nd	nd	nd	nd	nd	nd	nd	nd	nd	nd	nd	4.99	26.01	nd	1.02	nd	nd	nd	nd	39.17	nd	17.93	17.87	nd	3.19
8	NW	M	83	26.7	1.54	17.54	2.53	11267.23	4356.84	nd	nd	421.12	123.65	nd	nd	nd	nd	nd	2.56	Nd	nd	3.36	nd	1.45	nd	nd	nd	nd	nd	nd	7.63	nd	nd	1.47	nd	nd	nd	nd	103.24	0.69	11.27	nd	0.81	2.15
8	F	M	83	26.7	NA	NA	NA	2461.07	1357.51	nd	nd	449.5	62.3	nd	nd	nd	nd	nd	nd	Nd	0.34	nd	0.19	2.7	nd	nd	nd	2.12	nd	nd	8.09	24.45	0.43	0.59	nd	29.57	nd	3.27	95.34	0.3	6.03	1.39	1.92	4.23
9	NW	F	88	26.2	1.23	10.86	1.91	6789.75	3001.36	nd	nd	1312.11	132.01	nd	nd	nd	nd	nd	2.89	Nd	0.47	nd	nd	0.97	nd	nd	nd	nd	nd	nd	nd	nd	nd	0.89	14.32	32.14	27.08	nd	91.37	nd	31.17	8.22	0.77	2.83
9	F	F	88	26.2	NA	NA	NA	nd	1061.24	nd	3.92	346.08	52.28	nd	nd	nd	nd	nd	3.61	Nd	0.22	nd	nd	nd	nd	nd	nd	nd	nd	nd	6.19	19.37	8.87	nd	nd	nd	nd	nd	89.7	nd	36.03	26.41	0.51	0.67
10	NW	F	87	28.9	1.27	2.67	1.35	8650.12	2675.6	nd	nd	875	86.43	nd	nd	nd	nd	nd	3.41	Nd	0.56	nd	nd	nd	nd	nd	nd	nd	nd	nd	6.89	nd	0.47	nd	nd	nd	nd	nd	114.08	0.57	24.42	7.98	0.82	0.97
10	F	F	87	28.9	NA	NA	NA	2679.78	1097.34	4.47	2.76	177.16	57.09	nd	nd	nd	nd	nd	2.21	Nd	nd	nd	nd	nd	nd	nd	nd	0.44	nd	nd	3.77	40.08	5.83	nd	3.55	nd	nd	nd	73.74	0.42	29.2	11.19	0.42	0.55
11	NW	F	61	19.2	1.22	3.43	1.41	6721.86	2341.82	nd	nd	678.14	167.22	nd	nd	nd	nd	nd	2.42	Nd	0.42	nd	nd	nd	nd	nd	nd	nd	nd	nd	7.09	nd	nd	1.09	nd	nd	nd	nd	105.15	nd	36.18	12.14	0.56	2.54
11	F	F	61	19.2	NA	NA	NA	2017.37	951.89	nd	16.41	713.69	61.71	nd	1.71	nd	nd	nd	2.14	Nd	0.35	10.79	nd	nd	nd	3.6	1.12	0.44	nd	nd	6.5	34.12	3.85	1.42	26.47	123.2	nd	nd	100.74	1.21	40.13	2.94	2.87	2.71
12	NW	F	95	21.9	1.5	16.62	2.45	7581.28	4068.67	nd	17.25	1556.54	160.16	nd	nd	nd	nd	12.39	4.56	Nd	nd	nd	0.13	1.65	nd	nd	nd	nd	nd	nd	4.47	nd	0.72	nd	nd	nd	nd	nd	67.32	4.16	64.59	3.44	0.43	4.23
12	F	F	95	21.9	NA	NA	NA	2084.34	1756.34	nd	nd	447.08	67.45	nd	nd	nd	nd	nd	nd	Nd	nd	nd	nd	nd	nd	nd	nd	nd	nd	nd	5.89	nd	nd	nd	nd	nd	nd	nd	61.27	nd	51.27	30.14	2.11	4.17
13	NW	F	86	16.4	1.43	12.25	1.88	7125.62	3412.23	nd	nd	514.98	100.02	nd	nd	nd	nd	nd	2.15	Nd	nd	nd	nd	nd	nd	nd	nd	nd	nd	nd	4.63	nd	nd	1.34	nd	nd	nd	nd	74.24	0.71	31.72	20.03	0.39	0.72
13	F	F	86	16.4	NA	NA	NA	1350.86	1671.29	nd	nd	669.69	66.64	nd	nd	nd	nd	nd	nd	Nd	nd	nd	nd	nd	nd	nd	nd	nd	nd	nd	6.42	nd	nd	nd	nd	nd	nd	nd	67.09	nd	25.11	17.27	nd	2.86
14	NW	M	97	20	1.23	5.23	1.03	944.87	1972.46	nd	nd	1021.66	321.36	nd	nd	nd	nd	nd	nd	Nd	0.66	nd	nd	nd	nd	nd	nd	nd	nd	nd	3.13	nd	0.32	0.84	nd	nd	nd	0.8	39.15	0.71	47.36	16.43	0.61	7.9
14	F	M	97	20	NA	NA	NA	nd	945.15	nd	16.54	702.93	72.77	nd	nd	nd	nd	nd	3.96	Nd	nd	5.76	0.14	1.6	nd	nd	1.12	0.08	nd	nd	6.82	53.18	2.33	0.17	nd	nd	nd	nd	86.78	nd	45.08	2.02	0.57	2.32
15	NW	M	88	24.9	1.41	10.92	2.12	12733.09	3821.33	nd	nd	1059.34	234.04	nd	nd	nd	nd	nd	3.46	Nd	0.79	nd	nd	nd	nd	nd	nd	nd	nd	nd	7.05	nd	nd	nd	7.29	nd	nd	nd	79.21	nd	40.21	27.04	nd	3.41
15	F	M	88	24.9	NA	NA	NA	2994.24	1166.54	nd	nd	691.01	123.78	nd	nd	nd	nd	nd	nd	Nd	nd	nd	nd	nd	nd	nd	nd	nd	nd	nd	4.97	nd	nd	nd	18.27	26.82	nd	nd	97.29	0.72	37.04	38.12	nd	4.34
16	NW	M	78	26.4	0.98	2.04	1.17	1064.12	1738.91	nd	nd	nd	106.89	nd	nd	nd	nd	nd	2.89	Nd	nd	nd	nd	nd	nd	nd	nd	nd	nd	nd	nd	17.08	0.53	nd	29.64	17.09	nd	nd	100.01	nd	18.78	19.6	0.47	nd
16	F	M	78	26.4	NA	NA	NA	nd	817.02	4.72	nd	204.71	67.9	nd	nd	5.02	nd	nd	6.28	Nd	nd	6.49	0.33	nd	nd	3.79	3.17	6.06	5.04	nd	18.42	59.25	53.41	2.63	80.5	nd	113.34		211.95	1.73	12.18	21.65	1.55	8.56
17	NW	F	85	29.5	1.31	9.06	1.86	7692.73	3213.16	nd	nd	874.3	271.31	nd	nd	nd	nd	nd	nd	Nd	0.82	nd	nd	1.76	nd	nd	nd	nd	nd	nd	nd	21.09	nd	1.37	nd	nd	nd	nd	32.91	nd	19.11	18.09	0.56	nd
17	F	F	85	29.5	NA	NA	NA	727.01	1227.66	nd	nd	6.13	53.73	nd	3.89	5.81	nd	nd	9.06	Nd	nd	6.75	0.25	2.43	nd	3.97	4.15	5.48	4.52	nd	11.26	64.63	12.19	2.65	113.91	112.07	41.17	nd	161.83	3.09	1.71	25.96	0.72	4.23
18	NW	F	88	31.3	1.41	5.87	1.72	9430.78	3431.43	nd	6.04	241.43	212.77	nd	2.01	nd	nd	1.44	8.43	Nd	nd	nd	0.13	nd	nd	1.32	nd	nd	nd	nd	6.68	nd	2.21	2.03	nd	nd	nd	2.25	77.52	4.27	40.23	0.26	nd	0.08
18	F	F	88	31.3	NA	NA	NA	1276.02	2247.87	nd	22.41	72.13	96.02	nd	1.98	nd	nd	nd	nd	Nd	nd	nd	0.13	nd	0.32	nd	0.29	0.13	nd	nd	6.77	30.32	3.37	0.59	nd	nd	nd	nd	82.25	0.37	21.12	17.34	0.94	10.09
19	NW	F	84	19.3	1.01	2.43	0.92	2357.83	1654.47	nd	nd	nd	76.21	nd	nd	nd	nd	nd	nd	Nd	0.71	1.94	nd	nd	nd	nd	nd	nd	nd	nd	nd	nd	nd	nd	nd	nd	nd	nd	77.8	nd	18	17.12	nd	3.54
19	F	F	84	19.3	NA	NA	NA	nd	1201.04	nd	33.25	1.25	123	nd	nd	nd	nd	nd	nd	Nd	nd	1.52	0.11	0.95	nd	2.83	1.81	nd	nd	nd	6.4	59.91	10.3	2.31	nd	38.2	20.72	nd	79.12	nd	27.08	23.19	1.68	2.71
20	NW	M	89	33.3	1.17	2.78	0.89	2459.96	1557.08	nd	nd	nd	79.21	nd	nd	nd	nd	nd	1.78	Nd	nd	nd	nd	nd	nd	nd	nd	nd	nd	nd	5.98	nd	nd	1.43	nd	nd	32.26	nd	84.23	0.39	19.87	21.32	0.57	1.87
20	F	M	89	33.3	NA	NA	NA	nd	978.17	nd	nd	467.21	nd	nd	nd	nd	nd	nd	nd	Nd	nd	nd	nd	1.23	nd	nd	nd	nd	nd	nd	nd	nd	nd	1.39	nd	nd	nd	nd	67.2	0.61	27.61	17.08	3.42	4.05
21	NW	M	79	23	1.37	8.37	1.33	3467.87	3213.07	nd	nd	968.96	243.21	nd	nd	nd	nd	nd	2.56	Nd	nd	2.42	nd	nd	nd	nd	nd	nd	nd	nd	5.29	23.47	nd	1.34	nd	37.24	nd	nd	41.06	nd	34.32	23.64	0.82	0.87
21	F	M	79	23	NA	NA	NA	nd	1347.87	nd	nd	415.75	71.03	nd	nd	nd	nd	nd	nd	Nd	nd	nd	nd	nd	nd	nd	0.45	nd	nd	nd	4.98	40.24	nd	nd	nd	40.03	nd	nd	74.91	nd	35.41	32.53	1.95	3.75
22	NW	F	77	26.7	1.29	4.11	1.24	3677.4	2714.58	nd	nd	1097.92	101.31	nd	nd	nd	nd	nd	nd	Nd	nd	nd	nd	nd	nd	4.21	nd	nd	nd	nd	6.97	nd	0.61	nd	nd	nd	nd	2.24	39.37	nd	17.82	18.63	0.71	0.71
22	F	F	77	26.7	NA	NA	NA	nd	1866.11	6.33	nd	329.07	nd	nd	nd	nd	nd	nd	nd	Nd	nd	nd	0.17	nd	nd	nd	nd	nd	nd	nd	6.62	nd	4.35	nd	nd	nd	nd	nd	83.27	0.37	18.73	19.8	2.14	nd
APRIL/TNFSF13 represents the Proliferation-Inducing Ligand/Tumor Necrosis Factor Ligand Superfamily Member 13. BAFF/TNFSF13B is the abbreviated name for the B-cell Activating Factor/Tumor Necrosis Factor Ligand Superfamily Member 13B. gp130/sIL-6Rb stands for Glycoprotein 130/Soluble Interleukin 6 Receptor b. IFN is the abbreviation for Interferon. IL is the short form for Interleukin. LIGHT/TNFS…
