# Supplementary material for: Influence of SARS-CoV-2 Status and Aging on the Nasal and Fecal Immunological Profiles of Elderly Individuals Living in Nursing Homes
Source: Viruses. 2023 Jun 20;15(6):1404. doi: 10.3390/v15061404 (PMC10305045; doi:10.3390/v15061404)
Supplement: Supplementary file 1 [file viruses-15-01404-s001.zip › Table S2.xlsx]

## Sheet: ELD2
Table S2. Main characteristics of the ELD2 subjects and raw mmunological data from the fecal (F) and nasal (NW) samples obtained from the subjects of such group (NA, not available; nd: not detected).
SUBJECT	FECES (F)/NASAL WASH (NW)	Gender	Age (Years)	BMI	IL6 (ng/L)	IL10 (ng/L)	TNF-alfa (ng/L)	APRIL/TNFSF13 (ng/L)	BAFF/TNFSF13B (ng/L)	sCD30/TNFRSF8 (ng/L)	sCD163 (ng/L)	Chitinase 3-like 1 (ng/L)	gp130/sIL-6Rb (ng/L)	IFN-a2 (ng/L)	IFN-b (ng/L)	IFN-g (ng/L)	IL-2 (ng/L)	sIL-6Ra (ng/L)	IL-8 (µg/L)	IL-10 (ng/L)	IL-11 (ng/L)	IL-12p40 (ng/L)	IL-12 (p70)	IL-19 (µg/L)	IL-20 (ng/L)	IL-22 (ng/L)	IL-26 (ng/L)	IL-27 (ng/L)	IL-28A/IFN-l2 (ng/L)	IL-29/IFN-l1 (ng/L)	IL-32 (ng/L)	IL-34(ng/L)	IL-35 (µg/L)	LIGHT/TNFSF14 (ng/L)	MMP-1 (ng/L)	MMP-2 (ng/L)	MMP-3 (ng/L)	Osteocalcin (ng/L)	Osteopontin (µg/L)	Pentraxin-3 (ng/L)	sTNF-R1 (ng/L)	sTNF-R2 (ng/L)	TSLP (ng/L)	TWEAK/TNFSF12 (ng/L)
1	NW	F	78	24.4	0.97	1.08	<0.709	8214.25	1400.38	nd	63.46	1379.11	151.02	23.45	1.98	nd	nd	21.50	2.78	Nd	nd	nd	0.13	9.91	nd	nd	nd	nd	nd	nd	9.61	nd	nd	0.23	nd	nd	nd	nd	98.47	nd	33.9	8.04	nd	4.01
1	F	F	78	24.4	NA	NA	NA	1734.13	427.82	nd	76.97	421.78	75.13	nd	2.19	1.38	nd	9.97	0.71	Nd	nd	0.29	0.12	nd	nd	0.56	0.74	nd	nd	nd	10.97	40.27	14.21	0.90	nd	nd	nd	nd	115.43	nd	56.05	21.07	0.96	1.69
2	NW	M	86	28.7	1.15	0.89	<0.709	2120.31	1775.64	nd	nd	nd	130.22	nd	nd	nd	nd	nd	2.37	Nd	nd	nd	nd	3.94	nd	nd	nd	nd	nd	nd	8.76	nd	nd	1.22	19.33	21.73	34.10	nd	89.99	nd	54.56	11.30	nd	3.40
2	F	M	86	28.7	NA	NA	NA	1323.72	1054.06	nd	nd	nd	75.41	nd	nd	nd	nd	nd	nd	Nd	nd	nd	0.13	nd	nd	nd	0.32	nd	nd	nd	8.51	30.24	10.21	nd	12.46	39.64	nd	nd	111.73	nd	35.04	27.27	0.75	1.87
3	NW	F	88	29.2	0.43	0.7	<0.709	9926.28	1107.21	nd	57.84	1385.86	202.91	nd	3.03	nd	nd	4.63	2.16	Nd	nd	nd	0.14	nd	nd	nd	nd	nd	nd	nd	9.78	20.14	2.31	nd	nd	nd	nd	nd	113.23	nd	97.71	11.08	0.38	0.57
3	F	F	88	29.2	NA	NA	NA	545.76	2074.08	nd	33.89	571.04	97.70	nd	nd	nd	nd	nd	nd	Nd	nd	nd	nd	nd	nd	nd	nd	nd	nd	nd	6.59	9.14	4.50	nd	nd	35.63	nd	nd	88.08	0.43	31.54	6.04	0.49	4.36
4	NW	M	91	23.6	1.33	1.42	1.43	8227.54	3404.90	nd	nd	nd	177.74	nd	1.76	nd	nd	nd	1.14	Nd	nd	nd	nd	4.57	nd	nd	nd	nd	nd	nd	7.88	nd	nd	0.97	18.26	54.79	nd	nd	112.34	nd	30.07	7.18	0.53	2.87
4	F	M	91	23.6	NA	NA	NA	nd	415.27	nd	50.01	441.76	96.53	nd	3.94	nd	nd	nd	nd	Nd	0.51	nd	nd	nd	nd	0.57	nd	nd	nd	nd	5.69	nd	8.61	nd	11.87	42.54	nd	nd	97.26	nd	50.14	21.67	0.72	2.31
5	NW	M	76	25.4	1.25	3.21	1.39	8426.24	2907.64	nd	nd	2787.41	77.64	16.97	nd	nd	nd	nd	3.24	Nd	nd	2.22	0.12	nd	nd	nd	nd	nd	nd	nd	3.69	nd	nd	1.21	17.01	57.82	37.99	nd	99.03	nd	14.03	7.10	2.32	3.76
5	F	M	76	25.4	NA	NA	NA	567.47	241.05	nd	46.85	299.65	72.38	nd	nd	nd	nd	nd	nd	Nd	0.43	0.92	0.32	3.57	nd	1.61	0.22	0.45	nd	nd	7.63	27.05	6.96	0.44	26.67	46.84	nd	nd	88.17	0.61	35.31	15.23	1.87	2.66
6	NW	F	94	26.5	0.41	2.19	0.87	4948.15	1698.30	nd	nd	672.21	141.75	nd	nd	nd	nd	nd	1.15	Nd	nd	nd	0.17	nd	nd	nd	nd	nd	nd	nd	7.54	18.12	0.69	nd	nd	nd	nd	nd	95.21	nd	19.04	1.89	1.20	1.67
6	F	F	94	26.5	NA	NA	NA	nd	102.56	4.76	11.63	366.28	54.59	nd	2.07	5.67	nd	nd	4.25	Nd	nd	7.42	0.18	2.86	nd	2.07	0.68	3.43	3.51	nd	11.94	34.63	10.22	2.57	78.16	57.67	31.96	nd	117.14	2.51	3.69	22.47	0.96	3.65
7	NW	F	64	29.8	0.56	2.51	0.93	10173.19	2196.11	nd	nd	1100.23	121.30	nd	nd	nd	nd	nd	2.01	Nd	nd	nd	nd	0.69	nd	nd	nd	nd	nd	nd	2.21	27.09	nd	nd	nd	nd	nd	nd	49.00	nd	9.54	7.33	0.67	0.29
7	F	F	64	29.8	NA	NA	NA	nd	1247.98	nd	nd	585.72	142.91	nd	nd	nd	nd	nd	nd	Nd	nd	nd	nd	nd	nd	nd	nd	nd	nd	nd	4.69	23.34	nd	1.05	nd	nd	nd	nd	39.08	nd	15.91	17.23	1.24	3.17
8	NW	M	87	27.6	1.49	4.29	1.45	10008.32	4033.57	nd	nd	464.98	122.66	nd	nd	nd	nd	nd	2.25	Nd	nd	3.37	nd	2.85	nd	nd	nd	nd	nd	nd	7.23	nd	nd	1.42	nd	nd	nd	nd	103.11	0.87	10.72	8.11	0.80	2.18
8	F	M	87	27.6	NA	NA	NA	2272.69	1078.15	nd	nd	466.52	63.39	nd	nd	nd	nd	nd	nd	Nd	0.37	nd	0.18	3.72	nd	nd	nd	2.27	nd	nd	8.01	21.48	0.46	0.69	nd	29.97	nd	nd	95.14	0.53	6.09	2.09	1.91	4.20
9	NW	F	92	28.1	1.03	3	1.24	6011.84	2801.00	nd	nd	1290.13	131.00	nd	nd	nd	nd	nd	2.43	Nd	0.45	nd	nd	2.91	nd	nd	nd	nd	nd	nd	3.67	nd	nd	0.91	18.47	52.17	28.07	2.73	91.21	nd	30.37	8.21	0.79	2.86
9	F	F	92	28.1	NA	NA	NA	nd	878.53	nd	7.97	464.71	53.29	nd	nd	nd	nd	nd	3.16	Nd	0.25	nd	nd	nd	nd	nd	nd	nd	nd	nd	6.09	17.83	8.81	nd	nd	51.33	nd	nd	89.07	nd	34.76	26.01	0.53	0.69
10	NW	F	75	29.8	0.76	1.39	0.99	7449.31	2399.12	nd	nd	895.01	85.44	nd	nd	nd	nd	nd	3.14	Nd	0.54	nd	nd	nd	nd	nd	nd	nd	nd	nd	6.69	nd	0.49	nd	nd	nd	nd	nd	113.58	0.64	24.24	7.96	0.80	0.99
10	F	F	75	29.8	NA	NA	NA	2229.14	997.54	4.24	8.67	199.96	58.09	nd	nd	nd	nd	nd	2.12	Nd	nd	nd	nd	nd	nd	nd	nd	0.46	nd	nd	3.47	36.11	5.72	nd	13.55	nd	nd	nd	73.34	0.71	29.21	11.01	0.46	0.58
11	NW	M	88	24.4	0.88	1.61	0.89	6022.97	2014.28	nd	nd	698.57	166.21	nd	nd	nd	nd	nd	2.24	Nd	0.44	nd	nd	nd	nd	nd	nd	nd	nd	nd	7.02	nd	nd	1.03	nd	nd	nd	nd	103.17	nd	35.34	12.04	0.59	2.51
11	F	M	88	24.4	NA	NA	NA	1971.48	721.17	nd	16.41	731.94	62.72	nd	1.95	nd	nd	nd	2.11	Nd	0.37	7.71	nd	nd	nd	3.44	1.11	0.32	nd	nd	6.41	31.37	3.82	1.40	26.23	73.54	nd	nd	100.47	1.72	35.18	3.04	2.81	2.60
12	NW	F	91	23.6	1.34	2.71	1.24	7020.37	3275.76	nd	17.25	1301.00	160.03	nd	nd	nd	nd	9.02	3.56	Nd	nd	nd	0.15	2.65	nd	nd	nd	nd	nd	nd	4.41	nd	0.79	nd	nd	nd	nd	nd	67.23	4.61	64.26	3.37	0.47	4.11
12	F	F	91	23.6	NA	NA	NA	1837.67	1497.43	nd	nd	467.11	69.41	nd	nd	nd	nd	nd	nd	Nd	nd	nd	nd	nd	nd	nd	nd	nd	nd	nd	5.82	nd	nd	nd	nd	nd	nd	nd	61.04	nd	50.01	21.56	2.15	4.13
13	NW	F	77	19.7	1.36	3.39	1.42	6934.35	3021.34	nd	nd	567.32	100.01	nd	nd	nd	nd	nd	2.09	Nd	nd	nd	nd	nd	nd	nd	nd	nd	nd	nd	4.60	nd	nd	1.32	nd	nd	nd	nd	73.90	1.01	31.22	20.07	0.45	0.76
13	F	F	77	19.7	NA	NA	NA	1149.76	1430.20	nd	nd	689.51	67.65	nd	nd	nd	nd	nd	nd	Nd	nd	nd	nd	nd	nd	nd	nd	nd	nd	nd	6.41	nd	nd	nd	nd	nd	nd	nd	66.79	nd	24.76	17.11	1.89	2.82
14	NW	M	89	22.7	0.67	1.8	0.83	788.92	1697.64	nd	nd	1045.65	320.35	nd	nd	nd	nd	nd	nd	Nd	0.64	nd	nd	nd	nd	nd	nd	nd	nd	nd	3.07	nd	0.37	0.89	nd	nd	nd	0.8	39.03	1.73	46.37	16.34	0.63	5.92
14	F	M	89	22.7	NA	NA	NA	nd	766.43	nd	16.54	772.28	73.76	nd	nd	nd	nd	nd	3.26	Nd	nd	5.77	0.17	2.48	nd	nd	1.14	0.12	nd	nd	6.28	33.81	2.35	0.37	nd	nd	nd	nd	86.18	nd	44.48	12.00	0.59	2.34
15	NW	M	79	25.8	1.32	3.91	1.33	11337.10	3412.57	nd	nd	1089.25	233.04	nd	nd	nd	nd	nd	3.16	Nd	0.77	nd	nd	nd	nd	nd	nd	nd	nd	nd	7.02	nd	nd	nd	27.31	nd	nd	nd	78.71	nd	40.12	27.04	nd	4.09
15	F	M	79	25.8	NA	NA	NA	2615.53	977.45	nd	nd	691.49	122.73	nd	nd	nd	nd	nd	nd	Nd	nd	nd	nd	nd	nd	nd	nd	nd	nd	nd	4.77	nd	nd	nd	18.29	36.98	nd	nd	96.75	0.94	36.44	33.21	nd	4.31
16	NW	F	93	27.2	0.46	1.07	0.78	1001.07	1489.19	nd	nd	nd	105.84	nd	nd	nd	nd	nd	2.85	Nd	nd	nd	nd	nd	nd	nd	nd	nd	nd	nd	3.28	16.67	1.57	nd	31.64	17.11	nd	nd	100.03	nd	18.19	19.62	0.49	2.21
16	F	F	93	27.2	NA	NA	NA	nd	617.14	3.28	nd	314.78	68.91	nd	nd	4.92	nd	nd	4.27	Nd	nd	6.59	0.31	nd	nd	3.34	3.07	5.98	4.87	nd	12.24	39.52	23.43	2.62	40.5	nd	73.68	nd	151.59	1.85	12.03	20.56	1.53	6.65
17	NW	F	78	29.9	1.29	3.12	1.25	7033.64	3000.12	nd	nd	877.32	270.01	nd	nd	nd	nd	nd	nd	Nd	0.84	nd	nd	2.67	nd	nd	nd	nd	nd	nd	3.58	21.09	nd	1.57	nd	nd	nd	nd	52.97	nd	18.66	18.90	0.59	2.98
17	F	F	78	29.9	NA	NA	NA	612.24	1047.30	nd	nd	196.17	54.74	nd	3.97	5.53	nd	nd	7.01	Nd	nd	6.85	0.24	2.98	nd	3.23	4.02	5.27	4.34	nd	10.62	24.34	12.01	2.61	53.19	82.70	47.15	nd	141.38	3.29	1.98	23.69	0.70	4.13
18	NW	M	91	32.2	1.02	1.89	<0.709	8267.64	2842.34	nd	11.14	266.34	211.76	nd	2.29	nd	nd	2.08	6.23	Nd	nd	nd	0.16	nd	nd	2.12	nd	nd	nd	nd	6.33	nd	2.29	2.23	nd	nd	nd	2.25	77.25	4.48	39.27	1.29	0.66	0.19
18	F	M	91	32.2	NA	NA	NA	1178.34	2001.78	nd	21.47	172.24	95.01	nd	2.03	nd	nd	nd	nd	Nd	nd	nd	0.17	nd	0.32	nd	0.45	0.11	nd	nd	6.27	25.23	3.39	0.69	nd	nd	nd	nd	82.04	0.76	21.04	17.14	0.91	8.01
19	NW	F	85	21.9	0.69	0.71	<0.709	2023.01	1445.32	nd	nd	nd	75.22	nd	nd	nd	nd	nd	nd	Nd	0.73	1.97	nd	nd	nd	nd	nd	nd	nd	nd	4.76	nd	nd	nd	nd	nd	nd	nd	77.22	nd	18.45	17.21	nd	3.51
19	F	F	85	21.9	NA	NA	NA	nd	1001.43	nd	25.56	191.24	122.32	nd	nd	nd	nd	nd	nd	Nd	nd	1.54	0.14	2.09	nd	2.94	1.98	nd	nd	nd	6.34	29.19	10.37	2.18	nd	48.92	40.97	nd	79.34	nd	26.38	21.02	1.66	3.97
20	NW	M	90	33.7	0.52	0.89	<0.709	2145.45	1284.80	nd	nd	nd	79.42	nd	nd	nd	nd	nd	1.74	Nd	nd	nd	nd	nd	nd	nd	nd	nd	nd	nd	5.29	nd	nd	1.45	nd	nd	32.26	nd	84.32	0.73	19.25	21.31	0.59	1.89
20	F	M	90	33.7	NA	NA	NA	nd	728.72	nd	nd	477.12	64.23	nd	nd	nd	nd	nd	nd	Nd	nd	nd	nd	2.73	nd	nd	nd	nd	nd	nd	5.43	nd	nd	1.37	nd	nd	43.51	nd	67.29	0.69	27.16	17.01	3.40	4.01
21	NW	F	91	24.3	1.17	2.31	1.32	3044.64	2964.02	nd	nd	958.58	243.21	nd	nd	nd	nd	nd	2.26	Nd	nd	2.45	nd	nd	nd	nd	nd	nd	nd	nd	5.18	13.74	nd	1.34	nd	37.42	nd	nd	41.15	nd	34.03	23.13	0.86	0.98
21	F	F	91	24.3	NA	NA	NA	nd	1090.67	nd	nd	445.67	71.03	nd	nd	nd	nd	nd	nd	Nd	nd	nd	nd	nd	nd	nd	0.84	nd	nd	nd	4.79	30.42	nd	nd	nd	47.30	nd	nd	74.19	nd	35.14	30.35	1.81	3.73
22	NW	F	72	27.6	0.83	1.79	1.17	3144.21	2471.74	nd	nd	1091.43	101.31	nd	nd	nd	nd	nd	nd	Nd	nd	nd	nd	nd	nd	3.78	nd	nd	nd	nd	6.97	nd	0.64	nd	nd	nd	nd	2.24	39.04	nd	17.28	18.36	0.75	0.78
22	F	F	72	27.6	NA	NA	NA	nd	1543.56	3.56	nd	349.29	54.21	nd	nd	nd	nd	nd	nd	Nd	nd	nd	0.18	nd	nd	nd	nd	nd	nd	nd	6.51	nd	4.38	nd	nd	nd	nd	nd	81.72	0.53	18.37	19.08	2.11	2.98
23	NW	F	84	26.4	0.42	0.31	0.72	2023.67	904.65	nd	nd	944.34	245.87	nd	nd	nd	nd	nd	1.45	Nd	0.54	nd	nd	nd	nd	nd	nd	nd	nd	nd	5.01	7.34	nd	nd	11.76	nd	nd	nd	54.33	nd	5.67	7.67	0.67	2.77
23	F	F	84	26.4	NA	NA	NA	711.38	1203.98	nd	nd	357.45	75.23	nd	nd	3.11	nd	nd	3.45	Nd	nd	nd	nd	nd	nd	nd	nd	nd	nd	nd	6.96	11.45	3.25	1.67	24.04	nd	nd	nd	48.47	3.24	11.89	17.45	1.58	1.87
24	NW	M	92	29.8	0.49	0.49	<0.709	1768.65	998.02	nd	16.45	936.27	227.92	nd	nd	nd	nd	nd	1.57	Nd	nd	nd	nd	nd	nd	nd	nd	nd	nd	nd	4.87	nd	1.11	0.89	nd	22.43	nd	nd	44.08	1.89	7.25	11.34	0.91	3.34
24	F	M	92	29.8	NA	NA	NA	nd	854.87	nd	11.04	348.92	64.67	nd	nd	nd	nd	nd	3.98	Nd	nd	nd	nd	nd	0.29	nd	nd	4.23	2.33	nd	5.54	17.87	4.87	2.02	nd	44.64	nd	nd	39.21	4.01	9.03	16.09	1.33	2.01
25	NW	M	78	33.8	0.71	1.11	0.88	2345.12	1540.76	nd	nd	877.34	142.77	18.94	nd	nd	nd	2.04	1.23	Nd	nd	nd	nd	3.21	nd	nd	nd	nd	nd	nd	4.76	nd	nd	nd	nd	nd	nd	1.66	56.95	1.93	5.99	10.87	0.54	2.97
25	F	M	78	33.8	NA	NA	NA	657.99	745.03	nd	nd	367.09	70.34	nd	nd	nd	nd	nd	4.09	Nd	nd	nd	0.21	2.98	nd	2.11	nd	nd	nd	nd	4.92	20.12	3.82	nd	nd	45.87	37.28	nd	64.98	4.44	11.45	13.52	1.78	1.79
26	NW	M	86	21.7	0.64	1.31	0.71	2022.12	1347.92	nd	nd	925.87	166.32	nd	nd	nd	nd	nd	2.29	Nd	nd	nd	nd	nd	nd	nd	nd	nd	nd	nd	3.96	8.33	nd	nd	nd	nd	nd	nd	37.78	0.99	7.69	8.09	0.87	3.00
26	F	M	86	21.7	NA	NA	NA	nd	1005.87	3.12	nd	404.12	69.54	nd	1.64	2.07	nd	nd	4.67	Nd	nd	nd	nd	nd	nd	nd	2.43	nd	nd	nd	3.65	18.03	nd	nd	nd	49.65	nd	nd	40.04	4.76	13.07	16.58	1.69	2.24
27	NW	M	89	33.1	0.39	0.69	0.59	1907.97	887.21	nd	nd	789.02	180.12	nd	nd	nd	nd	nd	1.43	Nd	nd	nd	nd	nd	nd	nd	nd	nd	nd	nd	5.03	nd	0.51	0.79	13.87	24.88	nd	nd	44.87	nd	19.76	10.74	0.91	3.23
27	F	M	89	33.1	NA	NA	NA	954.00	794.08	nd	nd	356.11	77.43	nd	nd	nd	nd	nd	3.88	Nd	nd	nd	nd	nd	nd	nd	1.01	nd	nd	nd	6.11	19.06	3.23	1.43	29.24	41.93	nd	nd	38.72	5.88	22.04	12.13	1.85	2.02
28	NW	F	87	24.9	0.87	0.81	0.93	1693.44	1303.35	nd	17.24	946.87	201.36	nd	nd	nd	nd	nd	0.97	Nd	0.64	2.01	nd	2.97	nd	nd	nd	nd	nd	nd	3.33	nd	0.44	nd	nd	nd	nd	nd	50.05	nd	17.98	8.89	0.67	2.94
28	F	F	87	24.9	NA	NA	NA	nd	799.33	nd	13.65	331.56	69.69	nd	nd	nd	nd	nd	1.34	Nd	nd	nd	0.27	2.64	nd	nd	nd	nd	nd	nd	4.06	22.04	3.87	2.04	nd	nd	nd	nd	46.80	nd	21.54	16.05	1.59	2.18
29	NW	M	84	29.7	0.74	1.01	0.76	2002.24	1034.76	nd	nd	833.66	170.17	nd	nd	nd	nd	nd	1.01	Nd	nd	nd	nd	nd	nd	nd	nd	nd	nd	nd	4.67	16.55	nd	nd	nd	nd	nd	nd	34.73	2.09	16.87	9.93	0.78	3.42
29	F	M	84	29.7	NA	NA	NA	642.43	999.92	nd	nd	297.64	54.98	nd	nd	nd	nd	nd	2.07	Nd	nd	nd	nd	nd	nd	nd	nd	nd	nd	nd	4.22	17.49	nd	1.98	nd	46.50	nd	nd	40.09	5.04	19.33	17.37	1.88	3.04
APRIL/TNFSF13 represents the Proliferation-Inducing Ligand/Tumor Necrosis Factor Ligand Superfamily Member 13. BAFF/TNFSF13B is the abbreviated name for the B-cell Activating Factor/Tumor Necrosis Factor Ligand Superfamily Member 13B. gp130/sIL-6Rb stands for Glycoprotein 130/Soluble Interleukin 6 Receptor b. IFN is the abbreviation for Interferon. IL is the short form for Interleukin. LIGHT/TNFS…
