# Supplementary material for: Influence of SARS-CoV-2 Status and Aging on the Nasal and Fecal Immunological Profiles of Elderly Individuals Living in Nursing Homes
Source: Viruses. 2023 Jun 20;15(6):1404. doi: 10.3390/v15061404 (PMC10305045; doi:10.3390/v15061404)
Supplement: Supplementary file 1 [file viruses-15-01404-s001.zip › Table S3.xlsx]

## Sheet: YHA
Table S3. Main characteristics of the YHA subjects and raw mmunological data from the fecal (F) and nasal (NW) samples obtained from the subjects of such group (NA, not available; nd: not detected).
SUBJECT	FECES (F)/NASAL WASH (NW)	Gender	Age (Years)	BMI	IL6 (ng/L)	IL10 (ng/L)	TNF-alfa (ng/L)	APRIL/TNFSF13 (ng/L)	BAFF/TNFSF13B (ng/L)	sCD30/TNFRSF8 (ng/L)	sCD163 (ng/L)	Chitinase 3-like 1 (ng/L)	gp130/sIL-6Rb (ng/L)	IFN-a2 (ng/L)	IFN-b (ng/L)	IFN-g (ng/L)	IL-2 (ng/L)	sIL-6Ra (ng/L)	IL-8 (µg/L)	IL-10 (ng/L)	IL-11 (ng/L)	IL-12p40 (ng/L)	IL-12 (p70)	IL-19 (µg/L)	IL-20 (ng/L)	IL-22 (ng/L)	IL-26 (ng/L)	IL-27 (ng/L)	IL-28A/IFN-l2 (ng/L)	IL-29/IFN-l1 (ng/L)	IL-32 (ng/L)	IL-34(ng/L)	IL-35 (µg/L)	LIGHT/TNFSF14 (ng/L)	MMP-1 (ng/L)	MMP-2 (ng/L)	MMP-3 (ng/L)	Osteocalcin (ng/L)	Osteopontin (µg/L)	Pentraxin-3 (ng/L)	sTNF-R1 (ng/L)	sTNF-R2 (ng/L)	TSLP (ng/L)	TWEAK/TNFSF12 (ng/L)
1	NW	F (female)	29	24.1	0.35	0.35	<0.709	4316.21	202.32	nd	64.23	2034.78	104.62	18.54	nd	nd	nd	12.98	0.75	Nd	nd	nd	nd	23.33	nd	nd	nd	nd	nd	nd	4.29	nd	nd	0.47	nd	nd	nd	nd	85.68	4.78	27.19	3.87	nd	4.18
1	F	F	29	24.1	NA	NA	NA	961.87	154.78	nd	132.93	193.56	62.61	26.37	2.21	nd	nd	9.13	0.31	Nd	nd	2.21	0.27	9.75	nd	0.67	2.24	4.82	2.99	nd	6.40	64.37	27.67	1.22	31.74	80.67	20.84	5.72	169.56	3.73	23.14	9.74	0.73	3.41
2	NW	F	35	24.9	0.42	0.39	<0.709	1124.45	347.43	nd	nd	nd	106.87	nd	nd	nd	nd	nd	0.30	Nd	nd	nd	nd	5.42	nd	nd	nd	nd	nd	nd	3.64	nd	nd	nd	nd	nd	nd	nd	63.20	2.91	21.15	5.22	nd	3.73
2	F	F	35	24.9	NA	NA	NA	963.61	323.83	nd	nd	173.47	64.05	nd	1.67	nd	nd	nd	nd	Nd	nd	1.97	0.11	6.34	nd	1.62	0.57	nd	nd	nd	5.35	21.21	22.61	0.34	6.02	43.92	nd	nd	129.04	1.69	nd	nd	0.91	2.39
3	NW	M (male)	31	21.5	0.29	0.37	<0.709	6378.14	253.62	nd	72.88	1199.73	168.65	nd	nd	nd	nd	16.09	0.49	Nd	nd	nd	nd	19.3	nd	1.64	nd	nd	nd	nd	5.17	12.74	3.81	1.08	nd	15.08	nd	nd	110.04	1.98	47.9	3.73	nd	1.70
3	F	M	31	21.5	NA	NA	NA	312.37	643.85	5.78	39.21	311.27	84.84	nd	3.54	nd	nd	nd	nd	Nd	nd	nd	nd	nd	nd	nd	nd	nd	nd	nd	4.07	5.05	11.34	nd	nd	nd	nd	nd	95.17	2.99	0.70	nd	0.51	9.45
4	NW	M	33	25.1	0.49	0.43	<0.709	5473.41	629.07	nd	nd	945.87	168.99	nd	nd	nd	nd	nd	0.28	Nd	nd	nd	nd	14.17	nd	nd	nd	nd	nd	nd	5.04	nd	nd	nd	nd	nd	nd	nd	71.02	2.75	nd	nd	nd	nd
4	F	M	33	25.1	NA	NA	NA	nd	301.76	nd	21.58	284.76	96.17	nd	4.89	nd	nd	nd	nd	Nd	0.45	0.34	nd	4.64	nd	0.51	0.86	1.27	nd	nd	4.32	nd	14.56	nd	1.34	65.00	nd	nd	80.4	2.48	20.48	nd	0.73	2.05
5	NW	F	25	24.3	0.38	0.4	<0.709	4207.07	476.07	nd	nd	2192.32	63.95	23.14	nd	nd	nd	1.98	0.57	Nd	nd	nd	nd	6.67	nd	nd	nd	nd	nd	nd	1.89	nd	nd	nd	nd	nd	nd	nd	58.1	2.98	2.14	nd	1.31	0.57
5	F	F	25	24.3	NA	NA	NA	327.29	164.14	nd	45.47	325.56	78.44	14.67	nd	nd	nd	2.09	nd	Nd	0.33	0.47	0.69	5.59	nd	1.39	0.69	1.83	nd	nd	6.21	21.64	8.76	0.49	nd	88.64	nd	nd	68.97	2.84	2.27	1.27	2.69	2.98
6	NW	M	26	24	0.31	0.38	<0.709	4664.42	313.33	3.54	nd	404.41	132.72	nd	nd	nd	nd	1.80	0.34	Nd	nd	nd	nd	nd	nd	nd	nd	nd	nd	nd	1.36	nd	3.08	0.07	nd	nd	nd	nd	21.35	3.97	10.18	0.14	nd	0.75
6	F	M	26	24	NA	NA	NA	85.77	470.28	5.08	7.87	240.74	49.33	11.16	3.32	nd	nd	2.52	2.38	Nd	nd	3.98	0.33	4.39	nd	1.74	nd	0.78	nd	nd	2.14	10.47	12.73	0.60	nd	nd	nd	nd	81.27	4.31	nd	0.12	0.97	7.86
7	NW	M	28	24.4	0.4	0.45	<0.709	4318.97	578.00	nd	nd	957.31	131.98	nd	nd	nd	nd	2.41	0.68	Nd	nd	nd	nd	12.81	nd	nd	nd	nd	nd	nd	1.10	nd	nd	nd	nd	nd	nd	nd	40.05	6.78	4.33	nd	nd	0.57
7	F	M	28	24.4	NA	NA	NA	77.21	301.3	nd	nd	564.35	137.37	nd	nd	nd	nd	nd	nd	Nd	nd	nd	nd	nd	nd	nd	nd	nd	nd	nd	2.21	10.02	nd	2.23	nd	41.23	nd	2.57	73.14	3.94	nd	nd	nd	3.26
8	NW	F	29	24.6	0.42	0.46	<0.709	4245.65	498.76	nd	nd	391.10	120.03	nd	nd	nd	nd	nd	0.29	Nd	nd	nd	nd	4.97	nd	nd	nd	nd	nd	nd	2.57	nd	nd	nd	nd	nd	nd	nd	61.26	3.32	nd	nd	nd	2.29
8	F	F	29	24.6	NA	NA	NA	729.37	533.46	nd	3.93	227.29	58.27	nd	nd	nd	nd	nd	nd	Nd	0.24	nd	nd	10.64	nd	nd	nd	nd	nd	nd	nd	8.96	2.47	0.61	nd	70.41	nd	nd	77.21	2.92	2.42	nd	1.92	5.03
9	NW	F	32	25.4	0.49	0.47	<0.709	3612.40	499.12	nd	nd	998.89	131.79	nd	nd	nd	nd	nd	0.53	Nd	nd	nd	nd	3.56	nd	nd	nd	nd	nd	nd	nd	nd	nd	nd	nd	nd	nd	nd	61.23	2.93	nd	nd	nd	2.71
9	F	F	32	25.4	NA	NA	NA	402.21	140.94	nd	2.54	245.93	57.97	13.78	2.15	nd	nd	nd	3.48	Nd	0.29	nd	nd	3.84	nd	nd	0.71	0.18	nd	nd	3.38	8.46	11.04	0.25	nd	nd	nd	2.34	100.04	3.44	2.66	0.87	0.64	1.61
10	NW	M	30	22.2	0.27	0.55	<0.709	3822.81	365.14	2.34	nd	779.42	88.00	nd	nd	nd	nd	nd	0.66	Nd	nd	nd	nd	3.98	nd	nd	nd	nd	nd	nd	3.13	nd	3.17	nd	nd	nd	nd	nd	68.20	2.98	2.97	nd	nd	0.86
10	F	M	30	22.2	NA	NA	NA	1456.29	304.98	6.27	5.43	163.15	56.36	nd	nd	nd	nd	nd	1.62	Nd	nd	nd	nd	4.61	nd	nd	0.29	0.64	1.46	nd	3.07	9.81	7.24	nd	nd	nd	nd	nd	75.70	3.41	nd	1.22	0.38	1.57
11	NW	F	27	25.5	0.5	0.44	<0.709	3526.38	537.74	nd	nd	639.89	160.68	nd	nd	nd	nd	nd	0.19	Nd	nd	nd	nd	nd	nd	nd	nd	nd	nd	nd	3.17	nd	nd	nd	nd	nd	nd	nd	71.07	3.79	nd	nd	nd	2.67
11	F	F	27	25.5	NA	NA	NA	857.59	346.40	nd	12.89	587.75	50.90	nd	1.66	nd	nd	nd	1.10	Nd	0.38	7.43	nd	nd	nd	2.89	0.25	0.11	nd	nd	2.57	30.43	5.34	0.42	nd	nd	nd	nd	71.52	3.53	3.41	0.67	0.99	7.33
12	NW	M	28	25.1	0.44	0.42	<0.709	3934.76	491.07	nd	25.31	1489.34	151.73	nd	nd	nd	nd	12.54	nd	Nd	nd	nd	nd	3.81	nd	nd	nd	nd	nd	nd	1.64	nd	2.15	nd	nd	nd	nd	nd	33.70	5.79	14.83	nd	nd	3.97
12	F	M	28	25.1	NA	NA	NA	992.35	157.86	nd	nd	399.01	56.84	nd	nd	nd	nd	nd	nd	Nd	nd	nd	nd	3.09	nd	nd	nd	nd	nd	nd	2.54	nd	nd	nd	nd	nd	nd	nd	58.48	3.97	6.04	2.75	nd	3.92
13	NW	F	32	23	0.32	0.39	<0.709	3386.80	400.22	nd	nd	487.40	96.77	nd	nd	nd	nd	nd	nd	Nd	nd	nd	nd	nd	nd	nd	nd	nd	nd	nd	1.01	nd	nd	nd	nd	nd	nd	nd	40.00	2.94	nd	5.60	nd	0.86
13	F	F	32	23	NA	NA	NA	797.23	382.63	nd	nd	638.86	62.32	nd	nd	nd	nd	nd	nd	Nd	nd	nd	nd	nd	nd	nd	nd	nd	nd	nd	2.08	nd	nd	2.17	nd	nd	nd	nd	60.21	2.96	4.02	nd	1.62	2.79
14	NW	M	34	23.7	0.35	0.41	<0.709	635.74	404.61	nd	nd	826.72	335.23	nd	nd	nd	nd	3.64	12.47	Nd	nd	nd	nd	5.91	nd	nd	0.64	nd	nd	nd	nd	nd	1.79	1.36	nd	nd	nd	nd	16.07	5.99	7.28	nd	nd	8.73
14	F	M	34	23.7	NA	NA	NA	303.43	246.27	nd	11.76	687.12	64.56	nd	nd	nd	nd	nd	0.61	Nd	nd	6.68	0.15	3.82	nd	0.65	1.76	nd	0.56	nd	5.24	22.98	5.95	0.36	nd	nd	nd	0.77	83.07	3.92	9.37	1.20	0.69	5.08
15	NW	F	30	24.7	0.45	0.5	<0.709	5687.24	500.20	nd	nd	1043.28	248.78	nd	nd	nd	nd	nd	0.69	Nd	nd	nd	nd	nd	nd	nd	nd	nd	nd	nd	2.27	nd	nd	nd	nd	nd	nd	nd	55.69	4.81	nd	nd	nd	3.31
15	F	F	30	24.7	NA	NA	NA	964.84	343.25	nd	nd	629.76	116.64	nd	nd	nd	nd	3.07	nd	Nd	nd	nd	nd	nd	nd	nd	nd	nd	nd	nd	3.01	nd	nd	nd	nd	nd	nd	nd	89.09	3.94	4.51	5.31	nd	4.39
16	NW	F	27	21.4	0.14	0.41	<0.709	1001.23	271.76	2.35	nd	nd	106.93	nd	nd	nd	nd	nd	0.27	Nd	nd	nd	nd	4.61	nd	nd	nd	nd	nd	nd	nd	8.41	2.71	nd	nd	nd	nd	nd	71.26	3.79	nd	nd	0.16	nd
16	F	F	27	21.4	NA	NA	NA	326.91	191.32	7.05	nd	347.20	67.49	nd	nd	nd	nd	nd	nd	Nd	nd	3.37	0.32	nd	nd	1.82	1.79	nd	nd	nd	3.01	20.14	4.28	1.04	nd	nd	nd	nd	90.17	3.81	nd	3.28	1.41	3.78
17	NW	M	31	21.6	0.28	0.46	<0.709	2957.84	465.34	nd	nd	789.91	261.49	nd	nd	nd	nd	nd	nd	Nd	nd	nd	nd	3.47	nd	nd	nd	nd	nd	nd	nd	11.23	nd	nd	nd	nd	nd	nd	56.98	4.66	2.41	nd	nd	nd
17	F	M	31	21.6	NA	NA	NA	347.31	303.75	nd	3.07	212.98	47.51	nd	4.00	nd	nd	nd	0.48	Nd	nd	6.83	0.07	4.76	nd	2.98	1.51	nd	nd	nd	2.08	10.21	14.96	0.34	nd	nd	nd	nd	93.62	4.71	10.92	3.01	nd	0.69
18	NW	F	30	24.5	0.36	0.54	<0.709	5473.12	482.23	nd	12.27	2072.47	234.09	nd	1.56	nd	nd	31.09	0.88	Nd	nd	nd	nd	6.37	nd	nd	nd	nd	nd	nd	3.19	nd	10.34	0.14	nd	9.76	nd	nd	110.03	6.75	5.63	8.46	0.17	3.49
18	F	F	30	24.5	NA	NA	NA	497.06	367.45	nd	15.96	93.52	96.30	6.87	1.02	nd	nd	2.65	nd	Nd	nd	nd	0.11	3.61	nd	0.27	0.23	0.16	nd	nd	5.16	7.29	4.77	0.09	nd	nd	nd	nd	94.31	4.31	4.24	0.71	0.19	12.54
19	NW	M	27	24.8	0.47	0.51	<0.709	941.24	578.10	nd	nd	405.76	234.67	nd	nd	nd	nd	nd	nd	Nd	nd	nd	nd	nd	nd	nd	nd	nd	nd	nd	nd	nd	nd	nd	nd	nd	nd	nd	57.71	4.71	nd	nd	nd	3.56
19	F	M	27	24.8	NA	NA	NA	322.15	404.22	nd	40.56	248.43	102.06	nd	nd	nd	nd	nd	nd	Nd	nd	nd	0.17	3.65	nd	nd	nd	nd	nd	nd	1.38	21.31	14.69	nd	nd	nd	nd	nd	72.89	5.37	nd	0.53	nd	2.77
20	NW	M	26	22.8	0.17	0.37	<0.709	979.45	277.56	nd	nd	457.41	252.86	nd	nd	nd	nd	nd	0.11	Nd	nd	nd	nd	2.42	nd	nd	nd	nd	nd	nd	1.67	nd	nd	nd	nd	nd	nd	nd	64.36	3.89	3.11	nd	nd	1.71
20	F	M	26	22.8	NA	NA	NA	309.69	122.18	nd	nd	429.03	121.73	nd	nd	nd	nd	nd	nd	Nd	nd	nd	nd	3.53	nd	nd	nd	nd	nd	nd	nd	nd	nd	2.14	nd	nd	nd	nd	64.32	4.44	5.72	nd	2.91	4.02
APRIL/TNFSF13 represents the Proliferation-Inducing Ligand/Tumor Necrosis Factor Ligand Superfamily Member 13. BAFF/TNFSF13B is the abbreviated name for the B-cell Activating Factor/Tumor Necrosis Factor Ligand Superfamily Member 13B. gp130/sIL-6Rb stands for Glycoprotein 130/Soluble Interleukin 6 Receptor b. IFN is the abbreviation for Interferon. IL is the short form for Interleukin. LIGHT/TNFS…
